# Supplementary material for: Clinical Significance of Overlap Syndrome of Histologically Confirmed Lupus Nephritis with Antineutrophil Cytoplasmic Antibody-Associated Vasculitis
Source: J Clin Med. 2024 Sep 29;13(19):5831. doi: 10.3390/jcm13195831 (PMC11478156; doi:10.3390/jcm13195831)
Supplement: Supplementary file 1 [file jcm-13-05831-s001.zip]

Archive with 1 entries (1 files):
- jcm-3198852-supplementary.pdf
